# Supplementary material for: Experimental–numerical method for calculating bending moments in swimming fish shows that fish larvae control undulatory swimming with simple actuation
Source: PLoS Biol. 2020 Jul 22;18(7):e3000462. doi: 10.1371/journal.pbio.3000462 (PMC7481021; doi:10.1371/journal.pbio.3000462)
Supplement: S1 Data — In this supporting information, the underlying data for the following figures are provided: Fig 1G, Fig 3A and B, Fig 4E, Fig 5A–5D, Fig 6C–6H, Fig 7A–7E, Fig S4A and S4B. (XLSX) [file pbio.3000462.s002.xlsx]

## Sheet: Figs 1G, 5ABCD, 6GH, 7ABC
Quantity	Sequence ID	Fish length	Swimming speed	Acceleration	Mean resultant power	Effort	Vigour	Half-beat duration	Peak bending moment
Unit	-	m	m s^-1	m s^-2	W	N m s^-1	N	s	N m
	1	0.0046049	0.174574	4.30769	9.51554e-06	4.63474e-06	9.14367e-06	0.008	3.7078e-08
	1	0.0046049	0.205805	-2.00357	8.13877e-06	3.288e-06	9.07027e-06	0.0065	2.1372e-08
	1	0.0046049	0.192281	-3.47757	5.644e-06	2.64766e-06	7.13039e-06	0.007	1.85337e-08
	1	0.0046049	0.165329	-6.85255	4.65577e-06	1.68117e-06	3.32246e-06	0.0085	1.429e-08
	2	0.0046049	0.0652038	1.0163	9.36527e-07	3.20094e-07	1.68434e-06	0.0175	5.60164e-09
	2	0.00482446	0.0799402	-0.868157	1.22933e-06	5.9701e-07	1.27749e-06	0.0115	6.86561e-09
	2	0.00482446	0.0667008	-1.43378	5.51733e-07	1.84234e-07	4.55187e-07	0.019	3.50044e-09
	3	0.00482446	0.149086	2.41902	7.71081e-06	4.40485e-06	5.98961e-06	0.007	3.0834e-08
	3	0.00482446	0.167833	-6.82984	4.53335e-06	1.71664e-06	3.33453e-06	0.0085	1.45914e-08
	3	0.00451854	0.102949	-2.21526	1.74357e-06	6.89211e-07	1.40717e-06	0.0105	7.23672e-09
	4	0.00451854	0.0844761	-2.19374	5.09569e-07	2.11309e-07	6.6014e-07	0.019	4.01487e-09
	5	0.00451854	0.0572765	16.255	1.20604e-05	5.16163e-06	1.02998e-05	0.0095	4.90355e-08
	6	0.00451854	0.0513008	12.2622	8.93429e-06	3.91522e-06	6.9044e-06	0.009	3.5237e-08
	6	0.00455263	0.16166	3.84761	6.07899e-06	2.825e-06	8.80606e-06	0.009	2.5425e-08
	6	0.00455263	0.194365	-1.1457	9.21789e-06	3.24964e-06	9.33037e-06	0.008	2.59971e-08
	7	0.00497436	0.158953	-4.06921	9.7431e-06	4.56254e-06	4.71326e-06	0.0085	3.87816e-08
	8	0.00497436	0.143051	-1.38135	6.29085e-06	2.98493e-06	3.38497e-06	0.009	2.68644e-08
	8	0.00477257	0.129583	-2.7649	2.44833e-06	1.10979e-06	2.17817e-06	0.0105	1.16528e-08
	9	0.00477257	0.0948642	1.50421	3.33123e-06	1.39723e-06	2.74144e-06	0.012	1.67668e-08
	9	0.00477257	0.110658	-2.4898	1.99279e-06	1.20566e-06	1.71235e-06	0.009	1.08509e-08
	10	0.00477257	0.0233672	1.3575	2.12191e-06	1.11703e-06	6.64601e-07	0.012	1.34044e-08
	11	0.004823	0.0618494	3.86648	1.31343e-06	8.59587e-07	2.4902e-06	0.012	1.0315e-08
	11	0.004823	0.103414	1.3374	3.36052e-06	1.37236e-06	2.92764e-06	0.0095	1.30374e-08
	11	0.00428748	0.115451	0.083909	3.18835e-06	1.4004e-06	2.97463e-06	0.0085	1.19034e-08
	11	0.00428748	0.116164	-1.85177	1.68053e-06	9.19025e-07	2.18664e-06	0.0085	7.81172e-09
	12	0.00428748	0.0806431	3.35171	2.80391e-06	1.26194e-06	3.04295e-06	0.012	1.51433e-08
	12	0.00470218	0.116674	-2.22022	2.56874e-06	1.38803e-06	2.18632e-06	0.0095	1.31863e-08
	13	0.00470218	0.0902665	7.40966	2.42064e-05	8.18751e-06	3.73408e-06	0.0075	6.14063e-08
	13	0.00470218	0.149544	-0.673205	6.67055e-06	3.81183e-06	3.50171e-06	0.0085	3.24005e-08
	14	0.00473378	0.195673	-1.97103	1.03384e-05	5.56718e-06	7.95602e-06	0.008	4.45375e-08
	14	0.00473378	0.179905	-5.13708	3.48916e-06	2.05986e-06	5.17843e-06	0.008	1.64789e-08
	15	0.00463466	0.0207568	2.38319	2.08691e-06	1.24553e-06	1.20626e-06	0.0115	1.43236e-08
	15	0.00463466	0.0541214	1.20895	1.02214e-06	6.34212e-07	1.26139e-06	0.0165	1.04645e-08
	15	0.00463466	0.0734646	-1.5346	1.12238e-06	4.81565e-07	5.82917e-07	0.0155	7.46425e-09
	16	0.00463466	0.0216046	14.2645	4.66233e-06	2.37288e-06	6.3117e-06	0.0085	2.01695e-08
	16	0.00463466	0.139287	3.40257	1.06245e-05	4.23624e-06	5.85058e-06	0.008	3.389e-08
	16	0.00473057	0.165657	-4.16971	4.18883e-06	2.6361e-06	4.36718e-06	0.0075	1.97707e-08
	17	0.00473057	0.1721	3.16788	9.67781e-06	5.01237e-06	7.43113e-06	0.0075	3.75928e-08
	17	0.00473057	0.195067	-5.8269	8.20394e-06	4.03965e-06	5.57182e-06	0.007	2.82775e-08
	17	0.00438077	0.151365	-2.81233	2.66842e-06	1.76011e-06	3.63454e-06	0.008	1.40809e-08
	18	0.00438077	0.0581034	14.0535	1.15073e-05	4.50535e-06	7.02063e-06	0.009	4.05481e-08
	18	0.00438077	0.177558	1.37614	9.6663e-06	5.35608e-06	7.8632e-06	0.008	4.28486e-08
	19	0.00467289	0.0345747	20.101	9.4578e-06	4.72598e-06	9.77783e-06	0.008	3.78079e-08
	19	0.00467289	0.170257	10.8626	1.35903e-05	5.83764e-06	1.22079e-05	0.0055	3.2107e-08
	19	0.00467289	0.235432	-4.71932	1.11427e-05	5.12007e-06	1.13144e-05	0.0065	3.32804e-08
	19	0.00473203	0.209476	-0.00254089	9.65749e-06	7.73021e-06	1.0719e-05	0.0045	3.47859e-08
	20	0.00473203	0.183167	-1.45966	9.96292e-06	5.14034e-06	6.99196e-06	0.009	4.6263e-08
	21	0.00473203	0.071544	6.8678	7.08554e-06	3.41787e-06	4.74882e-06	0.0085	2.90519e-08
	21	0.00473203	0.124769	0.257949	5.57595e-06	4.97477e-06	4.14985e-06	0.007	3.48234e-08
	21	0.00466774	0.126446	-3.57592	2.45131e-06	2.62032e-06	2.34575e-06	0.006	1.57219e-08
	21	0.00466774	0.104097	1.85907	4.06519e-06	2.69493e-06	3.7266e-06	0.0065	1.75171e-08
	21	0.00466774	0.116645	0.595332	6.15547e-06	2.21609e-06	3.81158e-06	0.007	1.55127e-08
	21	0.00466774	0.12111	0.22302	4.10335e-06	1.93166e-06	3.90002e-06	0.008	1.54532e-08
	21	0.00451355	0.122894	-1.61613	3.26759e-06	1.77479e-06	3.09483e-06	0.008	1.41983e-08
	22	0.00451355	0.166318	12.5821	1.39384e-05	7.36488e-06	1.26213e-05	0.007	5.15541e-08
	22	0.00451355	0.248102	-5.20628	8.75858e-06	4.6721e-06	1.25077e-05	0.006	2.80326e-08
	22	0.00451355	0.218166	-0.0945513	7.97802e-06	5.80926e-06	1.15157e-05	0.0055	3.19509e-08
	22	0.00470039	0.217646	-3.69884	7.38944e-06	5.09241e-06	9.76974e-06	0.0055	2.80083e-08
	22	0.00470039	0.195453	-5.85058	3.54891e-06	3.0305e-06	6.53359e-06	0.0065	1.96983e-08
	22	0.00470039	0.155962	-0.51289	2.58375e-06	2.17523e-06	5.66713e-06	0.007	1.52266e-08
	23	0.004763	0.179423	6.99487	1.49578e-05	7.52291e-06	1.09931e-05	0.007	5.26604e-08
	23	0.004763	0.221392	-4.76571	7.3761e-06	5.31297e-06	9.57521e-06	0.005	2.65649e-08
	24	0.004763	0.181306	8.79649	1.1231e-05	6.95212e-06	1.22099e-05	0.007	4.86648e-08
	24	0.004763	0.236284	-6.30613	9.72377e-06	7.07687e-06	1.06883e-05	0.0055	3.89228e-08
	25	0.004763	0.193406	3.42526	1.26479e-05	6.08289e-06	9.95565e-06	0.007	4.25802e-08
	25	0.00468359	0.21567	-6.56397	7.12157e-06	4.72449e-06	7.65171e-06	0.006	2.83469e-08
	26	0.00468359	0.098246	2.95093	8.02637e-06	4.56342e-06	3.96749e-06	0.0075	3.42256e-08
	26	0.004852	0.123329	-2.76775	2.81844e-06	1.56651e-06	2.54908e-06	0.0095	1.48818e-08
	27	0.004852	0.0576454	21.6544	1.75405e-05	7.29229e-06	1.10043e-05	0.007	5.1046e-08
	27	0.004852	0.21464	2.60692	1.37127e-05	7.80166e-06	1.24556e-05	0.0075	5.85124e-08
	27	0.004852	0.22963	-7.05945	9.1174e-06	7.42263e-06	9.52795e-06	0.004	2.96905e-08
	28	0.004852	0.186707	3.609	8.24459e-06	4.24779e-06	9.80704e-06	0.0085	3.61063e-08
	28	0.004852	0.21197	-7.23914	4.24915e-06	3.51195e-06	7.25564e-06	0.0055	1.93157e-08
	28	0.004852	0.159486	-3.23987	2.83341e-06	1.61846e-06	4.49613e-06	0.009	1.45662e-08
	29	0.004852	0.0210601	2.61539	2.98347e-06	1.27387e-06	1.71034e-06	0.015	1.91081e-08
	29	0.00475361	0.0615987	-0.163317	9.91338e-07	6.26245e-07	1.08274e-06	0.016	1.00199e-08
	30	0.00475361	0.018589	3.13677	1.70102e-06	8.66888e-07	1.46872e-06	0.014	1.21364e-08
	30	0.00475361	0.0601512	-0.418907	1.41793e-06	7.53568e-07	6.4417e-07	0.0125	9.4196e-09
	31	0.00475361	0.105684	3.36252	7.03391e-06	4.98836e-06	4.7106e-06	0.007	3.49185e-08
	32	0.00475361	0.185494	5.56122	1.15392e-05	7.23463e-06	1.08312e-05	0.0065	4.70251e-08
	32	0.00475361	0.221642	-4.87319	8.48343e-06	4.15727e-06	9.52661e-06	0.0065	2.70222e-08
	32	0.00475361	0.188748	-5.49496	6.49268e-06	3.13498e-06	6.00011e-06	0.007	2.19449e-08
	33	0.00473806	0.206708	3.32014	1.42016e-05	1.0529e-05	1.14978e-05	0.0065	6.84384e-08
	34	0.00473806	0.0390628	11.3719	3.90272e-06	1.56321e-06	4.34829e-06	0.009	1.40689e-08
	34	0.00473806	0.138567	3.53783	9.15711e-06	3.29264e-06	4.81888e-06	0.0085	2.79875e-08
	34	0.00476671	0.163332	0.897758	4.46108e-06	2.29116e-06	5.25883e-06	0.0055	1.26014e-08
	34	0.00476671	0.169167	-2.94255	4.15764e-06	1.77134e-06	4.24492e-06	0.0075	1.32851e-08
	35	0.00476671	0.0242348	6.38772	2.52515e-06	1.36433e-06	2.20769e-06	0.009	1.2279e-08
	36	0.00464175	0.0157477	7.33635	1.63215e-06	8.92776e-07	2.38195e-06	0.009	8.03498e-09
	37	0.00464175	0.0251452	5.10669	1.21195e-06	6.49287e-07	1.56664e-06	0.008	5.1943e-09
	38	0.00464175	0.0975009	6.22751	4.74518e-06	2.06662e-06	4.29827e-06	0.008	1.6533e-08
	38	0.00485278	0.144207	-1.06402	3.69622e-06	1.84624e-06	3.74039e-06	0.007	1.29237e-08
	38	0.00485278	0.136759	-0.419709	3.07669e-06	1.53602e-06	3.57111e-06	0.007	1.07521e-08
	38	0.00485278	0.133716	-1.11188	2.38429e-06	1.10769e-06	3.13999e-06	0.0075	8.30766e-09
	38	0.00475894	0.125933	-1.04868	2.01901e-06	1.39546e-06	2.76101e-06	0.0065	9.07051e-09
	38	0.00475894	0.118068	-1.35125	1.67093e-06	6.90239e-07	2.26133e-06	0.0085	5.86703e-09
	38	0.00475894	0.107258	-1.73248	1.21839e-06	8.16851e-07	1.6282e-06	0.0075	6.12638e-09
	39	0.00475894	0.141334	6.85831	9.57258e-06	4.32869e-06	5.63484e-06	0.007	3.03008e-08
	39	0.00469789	0.185913	-0.129353	7.87412e-06	3.57264e-06	5.81986e-06	0.006	2.14358e-08
	39	0.00469789	0.185105	-4.57645	5.81272e-06	2.56202e-06	4.31205e-06	0.0065	1.66531e-08
	39	0.00469789	0.154214	0.124731	4.29402e-06	2.00187e-06	4.07443e-06	0.007	1.40131e-08
	39	0.00469789	0.155087	-3.4242	3.12962e-06	1.53098e-06	2.95755e-06	0.007	1.07168e-08
	39	0.005163	0.130261	-0.810451	1.95711e-06	1.15345e-06	2.61237e-06	0.0075	8.65084e-09
	40	0.005163	0.0632266	6.45494	3.98926e-06	1.23589e-06	2.45804e-06	0.008	9.88715e-09
	40	0.005163	0.111639	2.16716	4.26231e-06	1.71597e-06	2.48539e-06	0.007	1.20118e-08
	40	0.0046633	0.126267	0.741339	3.17253e-06	1.4596e-06	2.59377e-06	0.0065	9.48741e-09
	40	0.0046633	0.131456	-1.01743	2.37074e-06	1.15308e-06	2.28628e-06	0.0075	8.64813e-09
	40	0.0046633	0.123826	-1.0899	1.87847e-06	9.11336e-07	1.97459e-06	0.0075	6.83502e-09
	40	0.00490386	0.115651	-1.42907	1.24431e-06	7.93555e-07	1.58457e-06	0.0075	5.95166e-09
	40	0.00490386	0.104576	-1.58493	8.79486e-07	5.48774e-07	1.17552e-06	0.008	4.3902e-09
	40	0.00473387	0.0911042	-0.711727	6.82899e-07	4.11069e-07	1.03378e-06	0.009	3.69962e-09
	40	0.00473387	0.0846987	-0.627236	6.60425e-07	3.92371e-07	8.90042e-07	0.009	3.53134e-09
	41	0.00473387	0.0100007	0.805514	1.94485e-07	1.87709e-07	2.42475e-07	0.011	2.0648e-09
	41	0.00473387	0.0178544	2.13906	4.54435e-07	3.5742e-07	6.51688e-07	0.0085	3.03807e-09
	41	0.00469487	0.0360364	1.39413	1.21847e-06	5.4283e-07	5.84468e-07	0.0085	4.61406e-09
	41	0.00469487	0.047538	2.92232	1.4536e-06	7.68711e-07	1.15745e-06	0.008	6.14969e-09
	42	0.0041	0.0134319	7.24481	5.51065e-07	6.69474e-07	2.09373e-06	0.006	4.01684e-09
	42	0.0041	0.058712	9.87736	3.67062e-06	1.95225e-06	3.32737e-06	0.0065	1.26896e-08
	42	0.0041	0.125384	3.2944	4.97983e-06	2.21708e-06	3.26212e-06	0.007	1.55196e-08
	42	0.0041	0.146798	2.13764	3.60106e-06	1.95608e-06	3.79299e-06	0.006	1.17365e-08
	42	0.0041	0.159624	-1.67927	4.19414e-06	2.31538e-06	3.28447e-06	0.006	1.38923e-08
	42	0.00399171	0.148289	-0.896319	3.13425e-06	1.48278e-06	2.99232e-06	0.0075	1.11208e-08
	42	0.00399171	0.142462	-0.427329	1.91941e-06	1.48649e-06	2.87592e-06	0.0055	8.17569e-09
	42	0.00394731	0.139792	-0.844494	2.16169e-06	1.17325e-06	2.64555e-06	0.007	8.21273e-09
	42	0.00394731	0.133669	-0.592318	2.10057e-06	1.18141e-06	2.47019e-06	0.0075	8.86061e-09
	43	0.00381605	0.0309226	1.98283	2.93572e-06	1.35489e-06	1.01019e-06	0.012	1.62587e-08
	44	0.00381605	0.0849572	-0.107154	2.43858e-06	1.27626e-06	1.63392e-06	0.0105	1.34007e-08
	44	0.00420415	0.0837785	-2.08108	5.6436e-07	4.03877e-07	6.98941e-07	0.0115	4.64458e-09
	45	0.00420415	0.051167	13.3908	9.6858e-06	3.58338e-06	6.12155e-06	0.01	3.58338e-08
	45	0.00420415	0.171685	-1.87139	9.44229e-06	4.22762e-06	5.55777e-06	0.008	3.3821e-08
	46	0.00420415	0.174046	-0.769799	1.00029e-05	4.24588e-06	5.97158e-06	0.008	3.3967e-08
	47	0.00420415	0.0868	-0.872542	2.29675e-06	1.17788e-06	1.35213e-06	0.014	1.64904e-08
	47	0.00420415	0.0750207	-1.42347	4.37811e-07	2.8366e-07	6.65453e-07	0.013	3.68758e-09
	48	0.00420415	0.178496	1.49821	1.28163e-05	5.30214e-06	6.82398e-06	0.0075	3.9766e-08
	48	0.00420415	0.190107	-6.66553	5.38708e-06	2.0547e-06	4.56809e-06	0.008	1.64376e-08
	49	0.00398213	0.0568236	0.0769446	1.11557e-06	4.74509e-07	6.76206e-07	0.014	6.64313e-09
	49	0.00398213	0.05792	-1.08089	3.49531e-07	2.15525e-07	2.53632e-07	0.0145	3.12512e-09
	49	0.00398213	0.0427875	-0.519879	2.54602e-07	1.82867e-07	1.65483e-07	0.0135	2.46871e-09
	50	0.00398213	0.0724029	0.891679	1.46077e-06	5.77705e-07	1.36727e-06	0.014	8.08786e-09
	50	0.00398213	0.0826572	-0.873994	1.17708e-06	7.16982e-07	1.00986e-06	0.009	6.45284e-09
	50	0.00398213	0.0736987	-0.940525	6.6839e-07	4.11677e-07	7.09647e-07	0.0115	4.73428e-09
	50	0.00398213	0.0621773	-1.16014	3.16387e-07	1.95692e-07	3.19031e-07	0.013	2.54399e-09
	51	0.0038161	0.18209	2.01066	9.73321e-06	3.93041e-06	6.84763e-06	0.0075	2.94781e-08
	51	0.0038161	0.196667	-5.56613	6.95001e-06	2.92511e-06	5.1627e-06	0.007	2.04757e-08
	52	0.0038161	0.0934577	-0.691673	1.92211e-06	1.0991e-06	1.72766e-06	0.0105	1.15405e-08
	52	0.0038161	0.084293	-1.96046	4.51003e-07	2.26381e-07	7.74928e-07	0.016	3.62209e-09
	53	0.0038161	0.019905	3.28717	1.85191e-06	9.73115e-07	1.23518e-06	0.011	1.07043e-08
	53	0.0038161	0.0609946	-0.325229	1.2913e-06	6.03434e-07	5.66179e-07	0.014	8.44808e-09
	53	0.0038161	0.0561161	-0.574428	4.39519e-07	2.34749e-07	3.7343e-07	0.016	3.75598e-09
	54	0.0038161	0.137157	2.94382	1.50062e-05	4.68296e-06	5.24186e-06	0.0075	3.51222e-08
	54	0.0038161	0.157763	0.101359	1.14515e-05	3.60478e-06	5.36741e-06	0.0065	2.34311e-08
	54	0.0038161	0.158422	-5.51504	5.54456e-06	2.81843e-06	3.0907e-06	0.0065	1.83198e-08
	54	0.00379178	0.115681	0.415784	2.59585e-06	1.12735e-06	3.03518e-06	0.009	1.01462e-08
	54	0.00379178	0.119215	-0.720149	4.39708e-06	1.29796e-06	2.74332e-06	0.008	1.03837e-08
	54	0.00379178	0.113094	-2.15347	3.42135e-06	1.54228e-06	1.84665e-06	0.009	1.38805e-08
	55	0.00379178	0.0441975	0.436598	6.58536e-07	2.46832e-07	7.46175e-07	0.0205	5.06006e-09
	56	0.00379178	0.0511553	22.648	1.26449e-05	5.78276e-06	1.27206e-05	0.0075	4.33707e-08
	56	0.00380279	0.215354	-0.80028	2.60082e-05	1.09256e-05	1.23e-05	0.007	7.64791e-08
	57	0.00380279	0.0980025	0.158205	3.10462e-06	1.66414e-06	2.47071e-06	0.01	1.66414e-08
	57	0.00380279	0.0995845	-1.03718	1.8696e-06	8.20287e-07	1.97297e-06	0.01	8.20287e-09
	58	0.00380279	0.0670544	17.9696	2.60331e-05	1.06321e-05	1.21583e-05	0.0065	6.91087e-08
	59	0.00380279	0.0441344	6.32592	4.97538e-06	2.86677e-06	3.28722e-06	0.008	2.29342e-08
	59	0.00380279	0.0947418	0.578756	5.68252e-06	3.87631e-06	2.34211e-06	0.008	3.10105e-08
	60	0.00380279	0.220786	6.36451	1.85228e-05	1.1093e-05	1.62912e-05	0.007	7.76513e-08
	60	0.00380279	0.265337	-11.3469	1.44879e-05	5.60035e-06	1.29406e-05	0.007	3.92024e-08
	61	0.00380279	0.088824	-0.865668	2.48923e-06	1.53146e-06	1.67354e-06	0.0105	1.60803e-08
	61	0.00380279	0.0786524	-1.23607	7.58287e-07	4.35667e-07	1.02244e-06	0.013	5.66368e-09
	62	0.00434479	0.0538061	20.5614	9.82952e-06	4.5888e-06	1.08167e-05	0.008	3.67104e-08
	62	0.00434479	0.208017	-3.6186	5.38177e-05	1.2452e-05	9.20967e-06	0.007	8.71642e-08
	63	0.00449078	0.118057	13.3374	1.44872e-05	5.14838e-06	1.07712e-05	0.0065	3.34645e-08
	63	0.00449078	0.211418	-5.54318	1.5652e-05	6.593e-06	9.22206e-06	0.0075	4.94475e-08
	64	0.00449078	0.178135	-5.99515	1.05451e-05	5.48145e-06	5.11772e-06	0.0085	4.65923e-08
	65	0.00437105	0.0626812	14.1065	9.86243e-06	4.12892e-06	7.58188e-06	0.007	2.89024e-08
	65	0.00437105	0.172007	-1.91963	2.10124e-05	6.99261e-06	6.29323e-06	0.0085	5.94372e-08
	66	0.00437105	0.0634486	0.638023	1.2438e-06	5.31151e-07	1.35545e-06	0.016	8.49842e-09
	66	0.00431889	0.0726999	-1.01939	8.63679e-07	5.68681e-07	8.54858e-07	0.013	7.39285e-09
	66	0.00431889	0.0568994	-0.751101	4.06786e-07	1.9705e-07	4.60579e-07	0.018	3.5469e-09
	66	0.00447866	0.0456329	-0.738149	2.09694e-07	2.15031e-07	1.69243e-07	0.012	2.58037e-09
	67	0.00447866	0.0137662	4.79958	1.79561e-06	1.45674e-06	2.29732e-06	0.009	1.31107e-08
	67	0.00447866	0.0629619	0.752715	2.39934e-06	1.34684e-06	1.31571e-06	0.0115	1.54886e-08
	67	0.00424155	0.0716182	-1.45337	8.55509e-07	5.22636e-07	5.63811e-07	0.0115	6.01031e-09
	68	0.00424155	0.0253895	3.2208	2.52481e-06	1.34037e-06	1.7338e-06	0.013	1.74248e-08
	68	0.00424155	0.0753119	0.00776924	1.81621e-06	5.46519e-07	1.43606e-06	0.018	9.83734e-09
	69	0.00426898	0.0299789	7.13573	5.40254e-06	2.52176e-06	3.74624e-06	0.0095	2.39567e-08
	69	0.00426898	0.0959844	3.50589	3.76446e-06	1.88279e-06	4.07866e-06	0.009	1.69451e-08
	69	0.00426898	0.125784	-1.65018	2.95947e-06	1.96248e-06	3.22367e-06	0.008	1.56998e-08
	69	0.00426898	0.10887	-1.68641	1.84045e-06	7.00737e-07	2.1931e-06	0.0125	8.75921e-09
	70	0.00424117	0.201443	-0.989474	1.61716e-05	8.81657e-06	1.03797e-05	0.0075	6.61243e-08
	71	0.00424117	0.0253695	0.162882	3.51592e-07	1.91058e-07	2.04167e-07	0.0195	3.72563e-09
	71	0.00424117	0.0284643	-0.11022	2.46644e-07	1.33634e-07	1.27266e-07	0.0185	2.47223e-09
	71	0.00424117	0.0267008	-0.138648	1.78466e-07	1.53845e-07	9.48384e-08	0.0135	2.0769e-09
	72	0.00424117	0.0149591	1.75205	9.88349e-07	4.74766e-07	1.05191e-06	0.02	9.49531e-09
	72	0.00415705	0.048686	1.39953	9.28404e-07	4.08733e-07	1.47921e-06	0.0185	7.56156e-09
	72	0.00415705	0.070029	-1.06815	9.18926e-07	5.61509e-07	8.28218e-07	0.012	6.73811e-09
	72	0.00415705	0.0542738	-0.274161	3.98329e-07	2.29005e-07	7.0439e-07	0.0175	4.00758e-09
	73	0.00449375	0.0792402	1.02541	1.76059e-06	1.67223e-06	1.78534e-06	0.0075	1.25418e-08
	73	0.00449375	0.0889816	5.55419	2.80354e-06	1.25118e-06	4.03041e-06	0.0115	1.43885e-08
	73	0.00449375	0.138969	0.0110369	6.03074e-06	3.78615e-06	4.17901e-06	0.0065	2.461e-08
	73	0.00414379	0.139049	-0.71039	3.57804e-06	2.18556e-06	3.88261e-06	0.008	1.74845e-08
	74	0.00414379	0.0251411	7.56241	3.43162e-06	1.63544e-06	3.43021e-06	0.0095	1.55366e-08
	74	0.00414379	0.0950934	0.666399	3.81645e-06	2.01586e-06	2.3251e-06	0.009	1.81428e-08
	74	0.00414379	0.102257	-2.84542	6.30801e-07	4.50942e-07	1.11647e-06	0.0125	5.63677e-09
	75	0.00441831	0.0741124	0.891956	2.98389e-06	1.23633e-06	1.39003e-06	0.0105	1.29815e-08
	75	0.00441831	0.082363	-1.46665	1.05524e-06	7.48781e-07	7.61065e-07	0.008	5.99025e-09
	76	0.00441831	0.0424886	16.7512	8.93289e-06	4.30832e-06	6.5397e-06	0.007	3.01582e-08
	77	0.00441831	0.0481594	17.8682	1.16724e-05	4.87632e-06	6.78814e-06	0.007	3.41343e-08
	77	0.00441831	0.173237	-2.39041	1.35972e-05	5.57741e-06	4.6798e-06	0.007	3.90419e-08
	78	0.00441831	0.0726722	16.7666	9.80472e-06	3.77774e-06	7.61486e-06	0.008	3.02219e-08
	78	0.00441831	0.198421	-0.117636	1.94489e-05	5.97344e-06	7.91324e-06	0.007	4.18141e-08
	78	0.00475551	0.197569	-7.33885	9.97427e-06	2.97145e-06	5.02514e-06	0.0075	2.22859e-08
	79	0.00475551	0.0504671	0.637888	9.64298e-07	3.55838e-07	9.03689e-07	0.019	6.76093e-09
	79	0.0048	0.0597165	-0.649273	8.04944e-07	7.05807e-07	5.52844e-07	0.01	7.05807e-09
	79	0.0048	0.0512759	-0.468517	5.34002e-07	2.40312e-07	4.12312e-07	0.016	3.845e-09
	80	0.0048	0.0470604	6.89054	6.63615e-06	3.45223e-06	4.25874e-06	0.0095	3.27962e-08
	81	0.00464943	0.0195862	13.7281	5.23373e-06	3.46977e-06	7.20795e-06	0.007	2.42884e-08
	81	0.00464943	0.119115	3.1606	8.96214e-06	4.54906e-06	5.43748e-06	0.0075	3.41179e-08
	81	0.00464943	0.14677	-2.76019	3.13359e-06	1.13955e-06	4.34331e-06	0.01	1.13955e-08
	82	0.005	0.100466	-0.961815	5.18729e-06	2.46849e-06	1.91882e-06	0.009	2.22164e-08
	83	0.005	0.0313555	2.71731	3.41174e-06	2.17462e-06	1.46511e-06	0.0085	1.84843e-08
	84	0.00453923	0.0685731	18.8984	1.34958e-05	7.10387e-06	9.62327e-06	0.0075	5.3279e-08
	84	0.00453923	0.210311	-0.423405	1.85537e-05	7.47795e-06	1.01385e-05	0.0075	5.60846e-08
	85	0.00453923	0.0685454	0.45686	8.57492e-06	3.33168e-06	1.29097e-06	0.0095	3.1651e-08
	85	0.00475606	0.0743704	-0.368466	1.74124e-06	6.11573e-07	1.11476e-06	0.016	9.78517e-09
	86	0.00475606	0.214841	1.85163	2.25534e-05	5.85133e-06	1.17181e-05	0.008	4.68106e-08
	86	0.00475606	0.228728	-7.81991	1.98198e-05	5.26704e-06	8.7677e-06	0.007	3.68693e-08
	87	0.00476958	0.0386194	1.19198	6.29356e-07	2.90031e-07	8.69436e-07	0.0185	5.36557e-09
	87	0.00476958	0.0562012	-1.12761	1.05483e-06	6.87022e-07	2.24689e-07	0.011	7.55724e-09
	88	0.00476958	0.0825891	-0.584058	3.08607e-06	1.41605e-06	1.43866e-06	0.012	1.69926e-08
	88	0.00467748	0.0748503	-0.834496	7.63051e-07	4.06753e-07	1.0085e-06	0.0145	5.89791e-09
	89	0.00467748	0.185756	-2.94443	1.49757e-05	6.1904e-06	8.01166e-06	0.009	5.57136e-08
	89	0.00467748	0.157784	-3.54612	3.86353e-06	2.09182e-06	5.01698e-06	0.01	2.09182e-08
	90	0.00478217	0.0678773	13.1994	1.23763e-05	5.59534e-06	9.21095e-06	0.008	4.47627e-08
	90	0.00478217	0.183372	-4.99167	1.99525e-05	7.26779e-06	7.33829e-06	0.0095	6.9044e-08
	91	0.00478217	0.204798	-6.45995	9.18208e-06	3.58633e-06	9.44184e-06	0.0085	3.04838e-08
	92	0.00467821	0.0246356	6.19573	3.85028e-06	1.94148e-06	3.10338e-06	0.01	1.94148e-08
	92	0.00467821	0.0865929	0.463088	3.84208e-06	1.84156e-06	2.07131e-06	0.01	1.84156e-08
	92	0.00461091	0.0909922	-1.81926	1.73638e-06	1.06965e-06	1.17609e-06	0.009	9.62687e-09
	93	0.00461091	0.116375	-1.81066	6.16667e-06	3.14676e-06	2.84998e-06	0.011	3.46144e-08
	94	0.00461091	0.0323561	0.599309	6.1845e-07	3.28902e-07	6.24775e-07	0.021	6.90694e-09
	94	0.00470131	0.0422447	-0.726979	4.08561e-07	3.47794e-07	1.07797e-07	0.012	4.17353e-09
	95	0.00470131	0.0178168	1.72393	8.30776e-07	6.95977e-07	8.77743e-07	0.0115	8.00374e-09
	95	0.00470131	0.0406589	2.35901	6.93875e-07	4.69103e-07	1.49439e-06	0.015	7.03654e-09
	95	0.00470131	0.071326	1.93321	2.15811e-06	9.50145e-07	2.12291e-06	0.011	1.04516e-08
	95	0.00470131	0.0911414	-0.326263	1.9018e-06	1.02486e-06	1.84734e-06	0.0095	9.73618e-09
	95	0.00460862	0.0873894	-1.56317	1.22748e-06	5.0996e-07	1.11118e-06	0.0135	6.88446e-09
	96	0.00460862	0.160118	-4.22912	6.39246e-06	2.6058e-06	3.03953e-06	0.01	2.6058e-08
	97	0.00460862	0.14754	-5.20355	3.65587e-06	1.67943e-06	2.16853e-06	0.0075	1.25957e-08
	98	0.00460862	0.023657	0.25977	1.89071e-07	9.45042e-08	2.39904e-07	0.025	2.3626e-09
	98	0.00466916	0.029372	-0.231302	2.805e-07	1.39712e-07	9.4007e-08	0.019	2.65453e-09
	98	0.00466916	0.0250929	-0.206831	1.36975e-07	1.03168e-07	5.20146e-08	0.018	1.85702e-09
	99	0.00466916	0.155492	-4.94719	6.52517e-06	2.67673e-06	3.45766e-06	0.008	2.14139e-08
	100	0.00490176	0.19945	3.13036	1.42691e-05	7.7633e-06	1.15292e-05	0.0075	5.82248e-08
	100	0.00490176	0.222145	-6.00015	1.0793e-05	3.5357e-06	9.4993e-06	0.007	2.47499e-08
	101	0.00490176	0.216162	-7.67962	1.27692e-05	4.1892e-06	9.67743e-06	0.0095	3.97974e-08
	102	0.00490176	0.044051	17.8138	1.01374e-05	4.74675e-06	7.95421e-06	0.0075	3.56006e-08
	102	0.00490176	0.191015	-4.20269	1.02192e-05	4.19653e-06	6.20771e-06	0.009	3.77688e-08
	103	0.00498551	0.0531119	13.6857	9.02735e-06	3.61192e-06	6.09738e-06	0.009	3.25073e-08
	103	0.00498551	0.176283	-0.591866	8.07508e-06	3.0595e-06	6.23827e-06	0.009	2.75355e-08
	103	0.00461585	0.171104	-4.08191	4.84283e-06	2.10573e-06	4.45833e-06	0.0085	1.78987e-08
	104	0.00461585	0.151963	-3.44555	9.67586e-06	4.23384e-06	3.43485e-06	0.0085	3.59876e-08
	104	0.00461585	0.122676	-2.36002	2.31123e-06	1.01966e-06	2.19222e-06	0.0085	8.66712e-09
	105	0.00461585	0.198637	-0.310713	9.14757e-06	4.12391e-06	9.46769e-06	0.008	3.29913e-08
	105	0.00512449	0.196385	-3.12047	6.61892e-06	3.26761e-06	7.92845e-06	0.0065	2.12395e-08
	105	0.00512449	0.171421	-5.24048	3.49367e-06	1.04472e-06	4.69345e-06	0.0095	9.92479e-09
	106	0.00512449	0.0481124	-0.785583	2.34649e-07	2.21932e-07	1.749e-07	0.0125	2.77415e-09
	107	0.00512449	0.0454945	0.136237	5.44399e-07	2.88135e-07	5.44431e-07	0.019	5.47456e-09
	107	0.00512449	0.0478786	-0.438065	4.63879e-07	2.39712e-07	3.37498e-07	0.016	3.83539e-09
	107	0.004638	0.0411981	-0.500167	2.91663e-07	2.10249e-07	1.7063e-07	0.0145	3.0486e-09
	108	0.004638	0.188814	-1.20846	1.08796e-05	4.23583e-06	6.95265e-06	0.0085	3.60046e-08
	108	0.004638	0.179146	-6.59679	1.18293e-05	3.29305e-06	4.03824e-06	0.0075	2.46979e-08
	109	0.004638	0.166515	-1.42178	6.75263e-06	2.8791e-06	4.81532e-06	0.008	2.30328e-08
	109	0.004638	0.154786	-4.70716	5.15419e-06	1.85838e-06	2.86559e-06	0.0085	1.57962e-08
	109	0.00470105	0.113598	1.39436	2.6559e-06	1.10722e-06	3.00664e-06	0.009	9.96501e-09
	109	0.00470105	0.125799	-0.639499	2.62395e-06	1.07304e-06	2.81236e-06	0.0085	9.12081e-09
	110	0.00470105	0.0379005	14.3871	5.18523e-06	2.69258e-06	6.88094e-06	0.008	2.15406e-08
	110	0.00470105	0.1494	6.93646	1.13673e-05	5.38577e-06	8.40944e-06	0.0075	4.03932e-08
	110	0.00446337	0.201424	-0.586978	9.59806e-06	3.84433e-06	9.28493e-06	0.0075	2.88325e-08
	110	0.00446337	0.196875	-2.73872	8.56252e-06	3.42905e-06	7.87982e-06	0.008	2.74324e-08
	111	0.00446337	0.0490705	18.1781	1.21205e-05	5.277e-06	1.06446e-05	0.009	4.7493e-08
	112	0.00445445	0.0759021	1.19621	2.26667e-06	1.52117e-06	2.95375e-06	0.012	1.8254e-08
	112	0.00445445	0.0902566	-1.40157	1.30676e-06	8.46347e-07	1.99032e-06	0.012	1.01562e-08
	113	0.00453382	0.0543056	0.14801	1.0422e-06	5.06105e-07	9.20281e-07	0.016	8.09767e-09
	113	0.00453382	0.0566738	-0.227558	7.2506e-07	3.80923e-07	7.88672e-07	0.016	6.09477e-09
	113	0.00453382	0.0532604	-0.658571	4.31415e-07	2.74356e-07	4.45082e-07	0.014	3.84098e-09
	113	0.00467592	0.0432172	-0.887508	2.10492e-07	1.10219e-07	4.36384e-08	0.0165	1.81862e-09

## Sheet: Fig 3AB
Quantity	Normalised peak-to-peak tail-beat amplitude	Mean error, % of maximum, small-amplitude model	Max error, % of maximum, small-amplitude model	Mean error, % of maximum, present model	Max error, % of maximum, present model
Unit	-	-	-	-	-
	0.115605	0.0237399	0.075974	0.00201851	0.0049875
	0.197378	0.0424803	0.163888	0.00274532	0.00947998
	0.349057	0.107384	0.373962	0.00662282	0.0510424

## Sheet: Fig 4E
Quantity	Relative position along the fish	Muscle area
Unit	-	m^2
	0	0
	0.02	0
	0.04	0
	0.06	0
	0.08	0
	0.1	0
	0.12	0
	0.14	1.12548e-10
	0.16	2.55434e-09
	0.18	4.7419e-09
	0.2	5.91932e-09
	0.22	6.93069e-09
	0.24	7.94386e-09
	0.26	8.44306e-09
	0.28	8.09139e-09
	0.3	8.27399e-09
	0.32	8.87233e-09
	0.34	9.0881e-09
	0.36	9.06077e-09
	0.38	9.23232e-09
	0.4	9.56466e-09
	0.42	9.65009e-09
	0.44	9.74781e-09
	0.46	9.41472e-09
	0.48	9.01096e-09
	0.5	8.65278e-09
	0.52	8.76053e-09
	0.54	8.81594e-09
	0.56	8.89045e-09
	0.58	8.37204e-09
	0.6	8.0941e-09
	0.62	7.63994e-09
	0.64	7.25882e-09
	0.66	6.79574e-09
	0.68	6.23037e-09
	0.7	5.49216e-09
	0.72	4.87296e-09
	0.74	4.44822e-09
	0.76	4.04442e-09
	0.78	3.49933e-09
	0.8	2.73162e-09
	0.82	2.07706e-09
	0.84	1.54192e-09
	0.86	8.70593e-10
	0.88	5.70006e-10
	0.9	2.88531e-10
	0.92	1.48117e-10
	0.94	0
	0.96	0
	0.98	0
	1	0

## Sheet: Fig 6CDEF
Quantity	Fish length	Normalised position along the body of the distribution's centre of volume	Normalised phase (in % of tail beat) of the distribution's centre of volume		Quantity	Vigour	Normalised position along the body of the distribution's centre of volume	Normalised phase (in % of tail beat) of the distribution's centre of volume
Unit	m	-	-		Unit	N	-	-
	0.0046049	0.507529	0.216507			9.14367e-06	0.507529	0.216507
	0.0046049	0.507853	0.205124			9.07027e-06	0.507853	0.205124
	0.0046049	0.475985	0.20042			7.13039e-06	0.475985	0.20042
	0.0046049	0.50016	0.247215			3.32246e-06	0.50016	0.247215
	0.0046049	0.358724	0.233033			1.68434e-06	0.509352	0.251496
	0.00482446	0.509352	0.251496			1.27749e-06	0.453437	0.258174
	0.00482446	0.453437	0.258174			4.55187e-07	0.480878	0.245168
	0.00482446	0.480878	0.245168			5.98961e-06	0.532339	0.230665
	0.00482446	0.499363	0.25238			3.33453e-06	0.465386	0.201833
	0.00451854	0.532339	0.230665			1.40717e-06	0.477816	0.282233
	0.00451854	0.465386	0.201833			6.6014e-07	0.510624	0.18449
	0.00451854	0.477816	0.282233			1.02998e-05	0.48029	0.24199
	0.00451854	0.466619	0.229029			6.9044e-06	0.467594	0.241162
	0.00455263	0.510624	0.18449			8.80606e-06	0.504145	0.191153
	0.00455263	0.502804	0.264581			9.33037e-06	0.492038	0.205686
	0.00497436	0.48029	0.24199			4.71326e-06	0.501017	0.172535
	0.00497436	0.505734	0.182716			3.38497e-06	0.502458	0.197407
	0.00477257	0.467594	0.241162			2.17817e-06	0.501598	0.181154
	0.00477257	0.504145	0.191153			2.74144e-06	0.515389	0.212949
	0.00477257	0.492038	0.205686			1.71235e-06	0.482292	0.234255
	0.00477257	0.501905	0.218974			6.64601e-07	0.479207	0.22387
	0.004823	0.501017	0.172535			2.4902e-06	0.50486	0.245497
	0.004823	0.468519	0.178738			2.92764e-06	0.45971	0.239833
	0.00428748	0.502458	0.197407			2.97463e-06	0.505594	0.234616
	0.00428748	0.501598	0.181154			2.18664e-06	0.488785	0.231103
	0.00428748	0.489657	0.221219			3.04295e-06	0.515848	0.254935
	0.00470218	0.515389	0.212949			2.18632e-06	0.470656	0.210316
	0.00470218	0.482292	0.234255			3.73408e-06	0.493702	0.295565
	0.00470218	0.483395	0.233839			3.50171e-06	0.514966	0.210257
	0.00473378	0.479207	0.22387			7.95602e-06	0.505263	0.196266
	0.00473378	0.517392	0.223205			5.17843e-06	0.481403	0.1793
	0.00463466	0.50486	0.245497			1.20626e-06	0.486225	0.230917
	0.00463466	0.45971	0.239833			1.26139e-06	0.512711	0.277294
	0.00463466	0.505594	0.234616			5.82917e-07	0.485013	0.217189
	0.00463466	0.488785	0.231103			6.3117e-06	0.478247	0.248873
	0.00463466	0.491444	0.291117			5.85058e-06	0.510494	0.218342
	0.00473057	0.515848	0.254935			4.36718e-06	0.482967	0.207264
	0.00473057	0.470656	0.210316			7.43113e-06	0.508925	0.197898
	0.00473057	0.495481	0.219496			5.57182e-06	0.4807	0.183457
	0.00438077	0.493702	0.295565			3.63454e-06	0.487032	0.172688
	0.00438077	0.514966	0.210257			7.02063e-06	0.477018	0.275503
	0.00438077	0.47811	0.216809			7.8632e-06	0.541524	0.174211
	0.00467289	0.505263	0.196266			9.77783e-06	0.497164	0.289384
	0.00467289	0.481403	0.1793			1.22079e-05	0.485349	0.252128
	0.00467289	0.49393	0.172522			1.13144e-05	0.515156	0.249049
	0.00473203	0.486225	0.230917			1.0719e-05	0.482723	0.228402
	0.00473203	0.512711	0.277294			6.99196e-06	0.511631	0.20276
	0.00473203	0.485013	0.217189			4.74882e-06	0.492627	0.224413
	0.00473203	0.510596	0.242153			4.14985e-06	0.524015	0.229307
	0.00466774	0.478247	0.248873			2.34575e-06	0.518298	0.248528
	0.00466774	0.510494	0.218342			3.7266e-06	0.522299	0.239762
	0.00466774	0.482967	0.207264			3.81158e-06	0.488967	0.218918
	0.00466774	0.478792	0.253239			3.90002e-06	0.49914	0.219122
	0.00451355	0.508925	0.197898			3.09483e-06	0.494287	0.207621
	0.00451355	0.4807	0.183457			1.26213e-05	0.502774	0.216333
	0.00451355	0.487032	0.172688			1.25077e-05	0.498178	0.254038
	0.00451355	0.480474	0.230407			1.15157e-05	0.48206	0.208767
	0.00470039	0.477018	0.275503			9.76974e-06	0.438292	0.242969
	0.00470039	0.541524	0.174211			6.53359e-06	0.44102	0.243638
	0.00470039	0.456979	0.275583			5.66713e-06	0.453644	0.259167
	0.004763	0.497164	0.289384			1.09931e-05	0.507591	0.20533
	0.004763	0.485349	0.252128			9.57521e-06	0.48735	0.251605
	0.004763	0.515156	0.249049			1.22099e-05	0.504245	0.207898
	0.004763	0.482723	0.228402			1.06883e-05	0.48877	0.211321
	0.004763	0.50783	0.27552			9.95565e-06	0.522297	0.200578
	0.00468359	0.511631	0.20276			7.65171e-06	0.487003	0.230636
	0.00468359	0.476253	0.212275			3.96749e-06	0.490898	0.221568
	0.004852	0.492627	0.224413			2.54908e-06	0.462285	0.243747
	0.004852	0.524015	0.229307			1.10043e-05	0.477735	0.270567
	0.004852	0.518298	0.248528			1.24556e-05	0.513281	0.205589
	0.004852	0.522299	0.239762			9.52795e-06	0.462536	0.254472
	0.004852	0.488967	0.218918			9.80704e-06	0.520992	0.222534
	0.004852	0.49914	0.219122			7.25564e-06	0.487728	0.251502
	0.004852	0.494287	0.207621			4.49613e-06	0.438624	0.23498
	0.004852	0.465598	0.216214			1.71034e-06	0.471274	0.263896
	0.00475361	0.502774	0.216333			1.08274e-06	0.491407	0.218337
	0.00475361	0.498178	0.254038			1.46872e-06	0.486935	0.280019
	0.00475361	0.48206	0.208767			6.4417e-07	0.507306	0.198988
	0.00475361	0.438292	0.242969			4.7106e-06	0.48194	0.218739
	0.00475361	0.44102	0.243638			1.08312e-05	0.509884	0.222807
	0.00475361	0.453644	0.259167			9.52661e-06	0.475668	0.189033
	0.00475361	0.46098	0.232223			6.00011e-06	0.482678	0.195544
	0.00473806	0.507591	0.20533			1.14978e-05	0.511345	0.204901
	0.00473806	0.48735	0.251605			4.34829e-06	0.47789	0.296098
	0.00473806	0.456818	0.19559			4.81888e-06	0.533177	0.201849
	0.00476671	0.504245	0.207898			5.25883e-06	0.495289	0.188434
	0.00476671	0.48877	0.211321			4.24492e-06	0.490343	0.213436
	0.00476671	0.465705	0.252417			2.20769e-06	0.495878	0.215506
	0.00464175	0.522297	0.200578			2.38195e-06	0.490937	0.294529
	0.00464175	0.487003	0.230636			1.56664e-06	0.495358	0.26604
	0.00464175	0.44357	0.212609			4.29827e-06	0.510018	0.227289
	0.00485278	0.490898	0.221568			3.74039e-06	0.483786	0.235595
	0.00485278	0.462285	0.243747			3.57111e-06	0.499197	0.216916
	0.00485278	0.473978	0.219085			3.13999e-06	0.486543	0.23339
	0.00475894	0.477735	0.270567			2.76101e-06	0.51174	0.220077
	0.00475894	0.513281	0.205589			2.26133e-06	0.485786	0.250063
	0.00475894	0.462536	0.254472			1.6282e-06	0.517718	0.202898
	0.00475894	0.415536	0.237997			5.63484e-06	0.502251	0.205929
	0.00469789	0.520992	0.222534			5.81986e-06	0.484555	0.227562
	0.00469789	0.487728	0.251502			4.31205e-06	0.471753	0.226161
	0.00469789	0.438624	0.23498			4.07443e-06	0.49541	0.223806
	0.00469789	0.451064	0.250395			2.95755e-06	0.480671	0.244895
	0.005163	0.471274	0.263896			2.61237e-06	0.484999	0.24095
	0.005163	0.491407	0.218337			2.45804e-06	0.512393	0.238369
	0.005163	0.481616	0.222114			2.48539e-06	0.488772	0.193581
	0.0046633	0.486935	0.280019			2.59377e-06	0.500936	0.217948
	0.0046633	0.507306	0.198988			2.28628e-06	0.484502	0.216656
	0.0046633	0.464763	0.299784			1.97459e-06	0.504433	0.223335
	0.00490386	0.48194	0.218739			1.58457e-06	0.489518	0.229874
	0.00490386	0.460474	0.240391			1.17552e-06	0.495194	0.241703
	0.00473387	0.509884	0.222807			1.03378e-06	0.49254	0.241048
	0.00473387	0.475668	0.189033			8.90042e-07	0.51265	0.243226
	0.00473387	0.482678	0.195544			2.42475e-07	0.520688	0.295136
	0.00473387	0.442093	0.230579			6.51688e-07	0.545392	0.291222
	0.00469487	0.511345	0.204901			5.84468e-07	0.504157	0.289391
	0.00469487	0.433228	0.257548			1.15745e-06	0.53609	0.25465
	0.0041	0.47789	0.296098			2.09373e-06	0.51474	0.28557
	0.0041	0.533177	0.201849			3.32737e-06	0.49178	0.260167
	0.0041	0.495289	0.188434			3.26212e-06	0.490806	0.21906
	0.0041	0.490343	0.213436			3.79299e-06	0.49818	0.232369
	0.0041	0.475602	0.208046			3.28447e-06	0.479485	0.224622
	0.00399171	0.495878	0.215506			2.99232e-06	0.506732	0.220505
	0.00399171	0.473587	0.294705			2.87592e-06	0.50115	0.231194
	0.00394731	0.490937	0.294529			2.64555e-06	0.503119	0.259647
	0.00394731	0.464981	0.229629			2.47019e-06	0.510043	0.226148
	0.00381605	0.495358	0.26604			1.01019e-06	0.480774	0.265197
	0.00381605	0.467894	0.286916			1.63392e-06	0.503747	0.212179
	0.00420415	0.510018	0.227289			6.98941e-07	0.467743	0.213553
	0.00420415	0.483786	0.235595			6.12155e-06	0.472504	0.28753
	0.00420415	0.499197	0.216916			5.55777e-06	0.505996	0.181475
	0.00420415	0.486543	0.23339			5.97158e-06	0.514333	0.207022
	0.00420415	0.51174	0.220077			1.35213e-06	0.500135	0.18454
	0.00420415	0.485786	0.250063			6.65453e-07	0.495719	0.220986
	0.00420415	0.517718	0.202898			6.82398e-06	0.503155	0.210892
	0.00420415	0.473651	0.282743			4.56809e-06	0.482036	0.216562
	0.00398213	0.502251	0.205929			6.76206e-07	0.498558	0.235696
	0.00398213	0.484555	0.227562			2.53632e-07	0.491477	0.272946
	0.00398213	0.471753	0.226161			1.65483e-07	0.495463	0.256952
	0.00398213	0.49541	0.223806			1.36727e-06	0.519058	0.213613
	0.00398213	0.480671	0.244895			1.00986e-06	0.487445	0.245171
	0.00398213	0.484999	0.24095			7.09647e-07	0.485779	0.229874
	0.00398213	0.467226	0.233764			3.19031e-07	0.497613	0.247852
	0.0038161	0.512393	0.238369			6.84763e-06	0.50378	0.241165
	0.0038161	0.488772	0.193581			5.1627e-06	0.470599	0.241456
	0.0038161	0.500936	0.217948			1.72766e-06	0.484023	0.221015
	0.0038161	0.484502	0.216656			7.74928e-07	0.489537	0.24819
	0.0038161	0.504433	0.223335			1.23518e-06	0.492214	0.253481
	0.0038161	0.489518	0.229874			5.66179e-07	0.501683	0.22024
	0.0038161	0.495194	0.241703			3.7343e-07	0.486984	0.245141
	0.0038161	0.49254	0.241048			5.24186e-06	0.504159	0.216032
	0.0038161	0.51265	0.243226			5.36741e-06	0.51179	0.255461
	0.0038161	0.50291	0.233663			3.0907e-06	0.446612	0.196233
	0.00379178	0.520688	0.295136			3.03518e-06	0.480064	0.241478
	0.00379178	0.545392	0.291222			2.74332e-06	0.474837	0.258813
	0.00379178	0.504157	0.289391			1.84665e-06	0.497468	0.212867
	0.00379178	0.53609	0.25465			7.46175e-07	0.5026	0.256105
	0.00379178	0.420858	0.360693			1.27206e-05	0.485054	0.278681
	0.00380279	0.51474	0.28557			1.23e-05	0.508004	0.204676
	0.00380279	0.49178	0.260167			2.47071e-06	0.511578	0.216252
	0.00380279	0.490806	0.21906			1.97297e-06	0.484214	0.206888
	0.00380279	0.49818	0.232369			1.21583e-05	0.47654	0.287832
	0.00380279	0.479485	0.224622			3.28722e-06	0.468002	0.233407
	0.00380279	0.506732	0.220505			2.34211e-06	0.499663	0.226439
	0.00380279	0.50115	0.231194			1.62912e-05	0.511221	0.204394
	0.00380279	0.503119	0.259647			1.29406e-05	0.495259	0.239037
	0.00380279	0.510043	0.226148			1.67354e-06	0.5113	0.20112
	0.00380279	0.525998	0.215409			1.02244e-06	0.449466	0.254555
	0.00434479	0.480774	0.265197			1.08167e-05	0.469113	0.270302
	0.00434479	0.520352	0.226051			9.20967e-06	0.531621	0.249247
	0.00449078	0.503747	0.212179			1.07712e-05	0.458828	0.270362
	0.00449078	0.467743	0.213553			9.22206e-06	0.479618	0.202197
	0.00449078	0.501874	0.257162			5.11772e-06	0.482323	0.169784
	0.00437105	0.472504	0.28753			7.58188e-06	0.473601	0.274458
	0.00437105	0.505996	0.181475			6.29323e-06	0.518215	0.214807
	0.00437105	0.490667	0.161569			1.35545e-06	0.500452	0.247713
	0.00431889	0.514333	0.207022			8.54858e-07	0.489638	0.256608
	0.00431889	0.500364	0.196604			4.60579e-07	0.524483	0.202275
	0.00447866	0.500135	0.18454			1.69243e-07	0.531738	0.244646
	0.00447866	0.495719	0.220986			2.29732e-06	0.482743	0.22766
	0.00447866	0.525257	0.231248			1.31571e-06	0.511843	0.225274
	0.00424155	0.503155	0.210892			5.63811e-07	0.493638	0.233498
	0.00424155	0.482036	0.216562			1.7338e-06	0.46933	0.247624
	0.00424155	0.499614	0.226613			1.43606e-06	0.515391	0.260316
	0.00426898	0.498558	0.235696			3.74624e-06	0.481059	0.239253
	0.00426898	0.491477	0.272946			4.07866e-06	0.475464	0.195703
	0.00426898	0.495463	0.256952			3.22367e-06	0.463538	0.291644
	0.00426898	0.514912	0.253179			2.1931e-06	0.490934	0.249719
	0.00424117	0.519058	0.213613			1.03797e-05	0.501708	0.200183
	0.00424117	0.487445	0.245171			2.04167e-07	0.501238	0.276548
	0.00424117	0.485779	0.229874			1.27266e-07	0.496778	0.203447
	0.00424117	0.497613	0.247852			9.48384e-08	0.52813	0.258618
	0.00424117	0.511869	0.284071			1.05191e-06	0.482952	0.286341
	0.00415705	0.50378	0.241165			1.47921e-06	0.511339	0.240269
	0.00415705	0.470599	0.241456			8.28218e-07	0.468887	0.280701
	0.00415705	0.503053	0.175862			7.0439e-07	0.480866	0.267061
	0.00449375	0.484023	0.221015			1.78534e-06	0.453386	0.233989
	0.00449375	0.489537	0.24819			4.03041e-06	0.50029	0.269565
	0.00449375	0.486355	0.247769			4.17901e-06	0.491811	0.235142
	0.00414379	0.492214	0.253481			3.88261e-06	0.4991	0.211123
	0.00414379	0.501683	0.22024			3.43021e-06	0.466989	0.27401
	0.00414379	0.486984	0.245141			2.3251e-06	0.512972	0.234867
	0.00414379	0.514624	0.228531			1.11647e-06	0.446687	0.215395
	0.00441831	0.504159	0.216032			1.39003e-06	0.514204	0.21054
	0.00441831	0.51179	0.255461			7.61065e-07	0.462093	0.201124
	0.00441831	0.446612	0.196233			6.5397e-06	0.476958	0.252251
	0.00441831	0.480064	0.241478			6.78814e-06	0.487852	0.284395
	0.00441831	0.474837	0.258813			4.6798e-06	0.513669	0.216762
	0.00441831	0.497468	0.212867			7.61486e-06	0.474612	0.279109
	0.00441831	0.51686	0.232228			7.91324e-06	0.52642	0.216802
	0.00475551	0.5026	0.256105			5.02514e-06	0.478985	0.214636
	0.00475551	0.453987	0.241869			9.03689e-07	0.535714	0.218816
	0.0048	0.485054	0.278681			5.52844e-07	0.509861	0.199492
	0.0048	0.508004	0.204676			4.12312e-07	0.514246	0.242068
	0.0048	0.497313	0.194567			4.25874e-06	0.478458	0.252805
	0.00464943	0.511578	0.216252			7.20795e-06	0.481733	0.250043
	0.00464943	0.484214	0.206888			5.43748e-06	0.485247	0.2442
	0.00464943	0.483666	0.224041			4.34331e-06	0.467104	0.246116
	0.005	0.47654	0.287832			1.91882e-06	0.514795	0.218143
	0.005	0.504639	0.191815			1.46511e-06	0.47363	0.272792
	0.00453923	0.468002	0.233407			9.62327e-06	0.479961	0.238616
	0.00453923	0.499663	0.226439			1.01385e-05	0.498971	0.229325
	0.00453923	0.474903	0.206997			1.29097e-06	0.46761	0.252156
	0.00475606	0.511221	0.204394			1.11476e-06	0.521447	0.253845
	0.00475606	0.495259	0.239037			1.17181e-05	0.521522	0.24219
	0.00475606	0.517766	0.193033			8.7677e-06	0.474067	0.230055
	0.00476958	0.5113	0.20112			8.69436e-07	0.510874	0.248363
	0.00476958	0.449466	0.254555			2.24689e-07	0.493528	0.279082
	0.00476958	0.455028	0.299917			1.43866e-06	0.495686	0.221917
	0.00467748	0.469113	0.270302			1.0085e-06	0.477428	0.280717
	0.00467748	0.531621	0.249247			8.01166e-06	0.507191	0.207466
	0.00467748	0.484829	0.17264			5.01698e-06	0.494448	0.151623
	0.00478217	0.458828	0.270362			9.21095e-06	0.475421	0.265952
	0.00478217	0.479618	0.202197			7.33829e-06	0.519419	0.193218
	0.00478217	0.485497	0.238481			9.44184e-06	0.471848	0.194761
	0.00467821	0.482323	0.169784			3.10338e-06	0.485004	0.28402
	0.00467821	0.498004	0.232856			2.07131e-06	0.470818	0.179692
	0.00461091	0.473601	0.274458			1.17609e-06	0.503753	0.218843
	0.00461091	0.518215	0.214807			2.84998e-06	0.50289	0.176532
	0.00461091	0.513342	0.205865			6.24775e-07	0.519933	0.261612
	0.00470131	0.500452	0.247713			1.07797e-07	0.482869	0.269221
	0.00470131	0.489638	0.256608			8.77743e-07	0.493039	0.236698
	0.00470131	0.524483	0.202275			1.49439e-06	0.482266	0.278235
	0.00470131	0.531738	0.244646			2.12291e-06	0.46542	0.240695
	0.00470131	0.364216	0.281034			1.84734e-06	0.514194	0.228795
	0.00460862	0.482743	0.22766			1.11118e-06	0.496729	0.20305
	0.00460862	0.511843	0.225274			3.03953e-06	0.513988	0.180529
	0.00460862	0.493638	0.233498			2.16853e-06	0.47215	0.19682
	0.00460862	0.521529	0.235388			2.39904e-07	0.505034	0.258092
	0.00466916	0.46933	0.247624			9.4007e-08	0.506341	0.242371
	0.00466916	0.515391	0.260316			5.20146e-08	0.540978	0.214269
	0.00466916	0.440867	0.288056			3.45766e-06	0.521363	0.173144
	0.00490176	0.481059	0.239253			1.15292e-05	0.514354	0.195796
	0.00490176	0.475464	0.195703			9.4993e-06	0.51016	0.194328
	0.00490176	0.463538	0.291644			9.67743e-06	0.466387	0.244845
	0.00490176	0.490934	0.249719			7.95421e-06	0.484778	0.282062
	0.00490176	0.500295	0.225041			6.20771e-06	0.507824	0.178293
	0.00498551	0.501708	0.200183			6.09738e-06	0.477124	0.277664
	0.00498551	0.48878	0.236415			6.23827e-06	0.487062	0.19636
	0.00461585	0.501238	0.276548			4.45833e-06	0.497002	0.173172
	0.00461585	0.496778	0.203447			3.43485e-06	0.515266	0.192643
	0.00461585	0.52813	0.258618			2.19222e-06	0.466381	0.212426
	0.00461585	0.377036	0.221709			9.46769e-06	0.486596	0.18875
	0.00512449	0.482952	0.286341			7.92845e-06	0.490028	0.217566
	0.00512449	0.511339	0.240269			4.69345e-06	0.447182	0.207934
	0.00512449	0.468887	0.280701			1.749e-07	0.514496	0.230297
	0.00512449	0.480866	0.267061			5.44431e-07	0.514344	0.250504
	0.00512449	0.445695	0.300881			3.37498e-07	0.488349	0.272665
	0.004638	0.453386	0.233989			1.7063e-07	0.50826	0.245026
	0.004638	0.50029	0.269565			6.95265e-06	0.521917	0.182126
	0.004638	0.491811	0.235142			4.03824e-06	0.50741	0.18442
	0.004638	0.4991	0.211123			4.81532e-06	0.505527	0.213343
	0.004638	0.456601	0.257906			2.86559e-06	0.484398	0.242015
	0.00470105	0.466989	0.27401			3.00664e-06	0.487983	0.216505
	0.00470105	0.512972	0.234867			2.81236e-06	0.485203	0.246784
	0.00470105	0.446687	0.215395			6.88094e-06	0.491018	0.2821
	0.00470105	0.475791	0.239409			8.40944e-06	0.506478	0.196893
	0.00446337	0.514204	0.21054			9.28493e-06	0.484945	0.224927
	0.00446337	0.462093	0.201124			7.87982e-06	0.503955	0.202101
	0.00446337	0.465265	0.237881			1.06446e-05	0.482853	0.296971
	0.00445445	0.476958	0.252251			2.95375e-06	0.513578	0.234133
	0.00445445	0.507546	0.231287			1.99032e-06	0.446951	0.261737
	0.00453382	0.487852	0.284395			9.20281e-07	0.504563	0.24181
	0.00453382	0.513669	0.216762			7.88672e-07	0.479312	0.250215
	0.00453382	0.518952	0.250614			4.45082e-07	0.488424	0.258374
	0.00467592	0.474612	0.279109			4.36384e-08	0.478223	0.290832
	0.00467592	0.52642	0.216802
	0.00467592	0.478985	0.214636
	0.00467592	0.490914	0.176449
	0.00494512	0.535714	0.218816
	0.00494512	0.509861	0.199492
	0.00494512	0.514246	0.242068
	0.00494512	0.545012	0.205232
	0.00517704	0.478458	0.252805
	0.00517704	0.498572	0.257986
	0.00513634	0.481733	0.250043
	0.00513634	0.485247	0.2442
	0.00513634	0.467104	0.246116
	0.00513634	0.470211	0.284043
	0.00490286	0.514795	0.218143
	0.00490286	0.483994	0.259164
	0.00491738	0.47363	0.272792
	0.00491738	0.472097	0.311858
	0.00490632	0.479961	0.238616
	0.00490632	0.498971	0.229325
	0.00490632	0.483283	0.184356
	0.00489065	0.46761	0.252156
	0.00489065	0.521447	0.253845
	0.00489065	0.467356	0.258867
	0.00492079	0.521522	0.24219
	0.00492079	0.474067	0.230055
	0.00492079	0.522118	0.188766
	0.00487542	0.510874	0.248363
	0.00487542	0.493528	0.279082
	0.00487542	0.464635	0.237216
	0.00503709	0.495686	0.221917
	0.00503709	0.477428	0.280717
	0.00503709	0.513983	0.233685
	0.0052	0.507191	0.207466
	0.0052	0.494448	0.151623
	0.0052	0.484501	0.263767
	0.00516951	0.475421	0.265952
	0.00516951	0.519419	0.193218
	0.00516951	0.498933	0.171933
	0.00525	0.471848	0.194761
	0.00525	0.49135	0.216226
	0.004812	0.485004	0.28402
	0.004812	0.470818	0.179692
	0.004812	0.503753	0.218843
	0.004812	0.485497	0.250499
	0.00504086	0.50289	0.176532
	0.00504086	0.492517	0.257522
	0.00503904	0.519933	0.261612
	0.00503904	0.482869	0.269221
	0.00503904	0.454328	0.307251
	0.004772	0.493039	0.236698
	0.004772	0.482266	0.278235
	0.004772	0.46542	0.240695
	0.004772	0.514194	0.228795
	0.004772	0.496729	0.20305
	0.004772	0.521714	0.248764
	0.0042536	0.513988	0.180529
	0.0042536	0.493935	0.201563
	0.00434172	0.47215	0.19682
	0.00434172	0.469375	0.199112
	0.00464081	0.505034	0.258092
	0.00464081	0.506341	0.242371
	0.00464081	0.540978	0.214269
	0.00464081	0.562257	0.295024
	0.00471149	0.521363	0.173144
	0.00471149	0.497663	0.217305
	0.0048096	0.514354	0.195796
	0.0048096	0.51016	0.194328
	0.0048096	0.488694	0.218487
	0.00512	0.466387	0.244845
	0.00512	0.53846	0.187205
	0.00459116	0.484778	0.282062
	0.00459116	0.507824	0.178293
	0.00459116	0.481137	0.238235
	0.004517	0.477124	0.277664
	0.004517	0.487062	0.19636
	0.004517	0.497002	0.173172
	0.004517	0.477711	0.200754
	0.004521	0.515266	0.192643
	0.004521	0.466381	0.212426
	0.004521	0.498567	0.193006
	0.00475867	0.486596	0.18875
	0.00475867	0.490028	0.217566
	0.00475867	0.447182	0.207934
	0.00475867	0.487704	0.226589
	0.00459469	0.514496	0.230297
	0.00459469	0.515085	0.271622
	0.00469055	0.514344	0.250504
	0.00469055	0.488349	0.272665
	0.00469055	0.50826	0.245026
	0.00469055	0.498334	0.275237
	0.004519	0.521917	0.182126
	0.004519	0.50741	0.18442
	0.004519	0.50441	0.201849
	0.00440095	0.505527	0.213343
	0.00440095	0.484398	0.242015
	0.00440095	0.487983	0.216505
	0.00440095	0.485203	0.246784
	0.00440095	0.484853	0.197994
	0.00470433	0.491018	0.2821
	0.00470433	0.506478	0.196893
	0.00470433	0.484945	0.224927
	0.00470433	0.503955	0.202101
	0.00470433	0.510371	0.199378
	0.00500633	0.482853	0.296971
	0.00500633	0.524595	0.197849
	0.00544935	0.513578	0.234133
	0.00544935	0.446951	0.261737
	0.00544935	0.484621	0.285845
	0.00501062	0.504563	0.24181
	0.00501062	0.479312	0.250215
	0.00501062	0.488424	0.258374
	0.00501062	0.478223	0.290832
	0.00501062	0.480016	0.213733

## Sheet: Fig 7DE
		Bin #	1	2	3
		Effort bin start [N m s^-1]	5.46857e-08	8.59436e-07	2.63347e-06
		Effort bin end [N m s^-1]	8.59436e-07	2.63347e-06	1.2452e-05
Quantity	Start of peak bending moment bin	End of peak bending moment bin	Effort bin 1, % of points in bin	Effort bin 2, % of points in bin	Effort bin 3, % of points in bin
Unit	N m	N m	-	-	-
	0	5e-09	0.481203	0	0
	5e-09	1e-08	0.481203	0.212121	0
	1e-08	1.5e-08	0.037594	0.431818	0.0075188
	1.5e-08	2e-08	0	0.295455	0.0526316
	2e-08	2.5e-08	0	0.0530303	0.142857
	2.5e-08	3e-08	0	0.00757576	0.157895
	3e-08	3.5e-08	0	0	0.195489
	3.5e-08	4e-08	0	0	0.150376
	4e-08	4.5e-08	0	0	0.0827068
	4.5e-08	5e-08	0	0	0.0601504
	5e-08	5.5e-08	0	0	0.037594
	5.5e-08	6e-08	0	0	0.037594
	6e-08	6.5e-08	0	0	0.0075188
	6.5e-08	7e-08	0	0	0.037594
	7e-08	7.5e-08	0	0	0
	7.5e-08	8e-08	0	0	0.0150376
	8e-08	8.5e-08	0	0	0
	8.5e-08	9e-08	0	0	0.0075188
	9e-08	9.5e-08	0	0	0.0075188
	9.5e-08	1e-07	0	0	0
Quantity	Start of half-beat duration bin	End of half-beat duration bin	Effort bin 1, % of points in bin	Effort bin 2, % of points in bin	Effort bin 3, % of points in bin
Unit	s	s	-	-	-
	0	0.00125	0	0	0
	0.00125	0.0025	0	0	0
	0.0025	0.00375	0	0	0.0075188
	0.00375	0.005	0.0150376	0.00757576	0.0225564
	0.005	0.00625	0.0075188	0.0530303	0.0902256
	0.00625	0.0075	0	0.136364	0.323308
	0.0075	0.00875	0.075188	0.333333	0.413534
	0.00875	0.01	0.0601504	0.19697	0.12782
	0.01	0.01125	0.0827068	0.143939	0.0150376
	0.01125	0.0125	0.120301	0.0984848	0
	0.0125	0.01375	0.165414	0.00757576	0
	0.01375	0.015	0.075188	0.0151515	0
	0.015	0.01625	0.180451	0.00757576	0
	0.01625	0.0175	0.0451128	0	0
	0.0175	0.01875	0.075188	0	0
	0.01875	0.02	0.0601504	0	0
	0.02	0.02125	0.0225564	0	0
	0.02125	0.0225	0.0075188	0	0
	0.0225	0.02375	0	0	0
	0.02375	0.025	0.0075188	0	0

## Sheet: Fig S4AB
Quantity	Surface offset	Bending moment difference	Bending moment difference relative to peak
Unit	m	N m	-
	0	1.33845e-09	0.112996
	1e-06	1.25854e-09	0.106249
	2e-06	1.18149e-09	0.0997451
	5e-06	9.70312e-10	0.0819166
	1e-05	6.9915e-10	0.0590243
	2e-05	4.68825e-10	0.0395796
	3e-05	5.18044e-10	0.0437348
	4e-05	6.6165e-10	0.0558584
	5e-05	7.96163e-10	0.0672144
		Mesh size: 12.0 μm		Mesh size: 15.1 μm		Mesh size: 20.4 μm
Quantity	Time step size	Bending moment difference	Bending moment difference relative to peak	Bending moment difference	Bending moment difference relative to peak	Bending moment difference	Bending moment difference relative to peak
Unit	s	-	-	-	-	-	-
	1.5625e-06	N/A	N/A	4.68816e-10	0.0395788	N/A	N/A
	3.125e-06	4.38572e-10	0.0370255	4.71656e-10	0.0398186	5.72334e-10	0.0483181
	6.25e-06	4.43362e-10	0.03743	4.70597e-10	0.0397292	5.76497e-10	0.0486695
	1.25e-05	4.44347e-10	0.0375131	4.73344e-10	0.0399611	5.80491e-10	0.0490067
	2.5e-05	4.64466e-10	0.0392115	4.81631e-10	0.0406607	5.88141e-10	0.0496525
	5e-05	5.01206e-10	0.0423133	5.06597e-10	0.0427684	5.98856e-10	0.0505572
